# Supplementary material for: Molecular Dynamics Studies on the Structural Characteristics for the Stability Prediction of SARS-CoV-2
Source: Int J Mol Sci. 2021 Aug 13;22(16):8714. doi: 10.3390/ijms22168714 (PMC8395978; doi:10.3390/ijms22168714)
Supplement: Supplementary file 1 [file ijms-22-08714-s001.zip]

Archive with 1 entries (1 files):
- ijms-1328396-supplementary.pdf
